# Supplementary material for: Rho1 and Rgf1 establish a new actin-dependent signal to determine growth poles in yeast independently of microtubules and the Tea1–Tea4 complex
Source: PLoS Biol. 2024 Nov 7;22(11):e3002491. doi: 10.1371/journal.pbio.3002491 (PMC11602027; doi:10.1371/journal.pbio.3002491)
Supplement: S1 Data — (XLSX) [file pbio.3002491.s014.xlsx]

## Sheet: Figure 1A
Relative Tea4-GFP fluorescence intensity
WT	rgf1Δ
1.53334	0.357162
1.61068	0.320591
0.990926	0.451436
0.906394	0.258841
0.509964	0.347045
1.47631	0.964397
1.26311	1.04301
0.573737	1.07853
1.56271	0.37792
1.3286	0.469796
1.06482	1.3071
1.42835	0.232612
1.12312	0.728338
0.873496	0.340226
1.09374	1.17385
0.525551	0.200313
1.18292	0.0415165
0.755241	0.368328
0.399503	0.295936
1.30365	0.259066
0.911115	0.351467
0.877917	0.306353
0.810921	0.228341
0.433151	0.0630991
1.32014	0.703383
0.944164	0.592922
0.852662	0.728712
0.345247	0.302981
1.06467	1.2153
1.21335	0.421385
1.20308	0.57636
0.971592	0.708404
0.902572	0.62612
1.25629	0.584753
1.38826	0.108812
1.49609	0.662391
1.01086	0.305454
1.02525	0.145832
0.648902	0.26064
1.13481	1.32516
0.901373	0.170562
0.92955
0.81849
0.903921
0.556576
0.683599
0.889308

## Sheet: Figure 1B
Relative Tea4-GFP fluorescence intensity
WT No-growth	WT Growth	rgf1Δ No-growth	rgf1Δ Growth
0.87985	0.198448	1.19643	0.273286
0.962862	0.884901	0.761792	0.188346
0.673459	0.812609	0.468961	0.188925
0.741049	1.10772	0.631268	0.391113
0.695167	0.936412	0.614963	0.473315
0.60483	0.785581	0.622979	0.436726
0.791479	0.581927	0.628505	0.0962742
0.734879	0.565309	0.729944	0.767498
0.60483	1.01163	0.757665	0.477827
1.11142	0.766765	0.910579	0.114204
1.05382	0.765801	0.244831	0.545453
1.41065	0.823018	0.86863	0.409312
0.357648	0.685643	1.13	0.114204
1.31307	0.49321	0.788819	0.230257
1.08674	1.21186	0.678472	0.822402
1.16497	0.518502	0.602825	0.207817
1.23642	0.414825	0.618903	0.126888
0.510637	0.842991	0.313384	0.133559
0.447019	0.42616	0.705076	0.114898
0.457546	0.908844	0.555709	0.180828
0.773975	0.878077	0.529067	0.175971
1.129	0.720151	0.343419	0.229023
0.549386	0.815654	0.540595	0.169261
0.457546	1.15348	0.513181	0.268736
0.289017	0.578109	0.507552	0.111312
0.913162	0.813264	0.647935	0.407654
0.872332	0.429168	0.711669	0.054827
0.611615	0.486694	1.08886	0.204463
0.484959	0.91671	0.767961	0.204385
1.11231	1.15001	0.979479	0.204463
0.913162	0.845072	0.703764	0.107803
0.520161	0.85529	0.904796	0.254471
0.93275	0.529993	0.445632	0.245526
0.69536	0.27078	0.644427	0.334012
0.948982	0.363391	0.966525	0.130667
1.18144	0.247068	0.979479	0.41124
0.866047	0.41764	0.799383	0.233689
0.826071	0.513606	0.47266	0.487851
0.990905	0.560142	0.735303	0.176201
0.927631	0.868476	0.660621	0.0673955
0.900585	0.326108	1.10336	0.363816
1.10404	0.41764	1.06496	0.124305
1.14403	0.54075	0.765993	0.129781
1.28145	0.48249	0.670607	0.25181
1.3528	0.833198	1.16239	0.14204
1.16291	0.741203	1.39292	0.0438769
0.757663	0.830537	0.517693	0.113201
0.850834	0.896507	0.790925	0.201071
0.8675	1.14708	0.702445	0.43927
1.09113	0.996753	0.409854	0.125037
1.17838	0.962592	0.532507	0.771006
0.847735	0.520892	0.238331	0.28574
0.918246	0.393311	0.400546	0.101942
0.730843	0.353405	0.545574	0.323948
1.08986	1.00381	0.391782	0.446584
1.2563	0.789822	0.251465	0.501988
0.660468	0.411933	0.532507	0.485389
1.25067	0.393426	0.596709	0.704226
0.906125	0.48866	0.726949	0.590002
0.83359	0.831385	0.529676	0.551219
0.656179	0.670105	0.467308	0.48695
0.720404	0.422652	0.553863	0.796876
0.39296	0.608723	0.673549	0.867206
0.730391	0.760867	0.504584	0.186544
0.635888	0.72204	0.421426	0.681793
0.515522	0.641458	0.401226	0.430595
1.13273	0.579537	0.710689	0.544684
1.16069	0.439		0.241021
1.29297	1.02625		0.686135
1.51889	0.624956		0.338986
1.04966	0.627732		0.734099
0.954862	0.730176		0.511622
0.926214	1.08917		0.606579
0.534183	0.470154		0.843642
0.52757	0.608184
1.07441	0.131322
0.73911	0.400598
0.768663	0.517847
0.79405	0.656919
0.96657	0.688458
0.501663	0.608723
0.995603	0.993976
0.985593	1.0072
0.837871	0.520161
0.687318	0.987307
0.789204	1.11871
0.689242	0.67612
0.791491	0.978323
0.915095	0.816927
	0.980211
	1.03504
	0.901711
	1.53199
	1.55238
	0.732681
	0.890106
	0.591142
	0.770775
	0.796685
	0.691967
	1.26622
	0.890067
	0.731833
	0.746292
	0.625264
	0.608492
	0.697365
	0.671956
	0.840292
	0.728903
	0.396164
	0.908073
	1.23904
	0.510532
	0.447546
	0.519307
	0.453472
	0.562413
	0.472266
	0.253185
	0.776405
	0.437415
	0.599729
	0.544004
	0.421584
	0.395168
	0.514558
	0.40677
	0.555063
	0.541335
	0.480362
	0.422918
	0.227109

## Sheet: Figure 1G
Time (s) of microtubules at the cell tip
WT	rgf1Δ
80	14
77	70
28	140
28	49
7	42
119	42
70	21
49	112
119	84
21	63
28	77
28	56
28	35
42	91
28	154
7	28
49	49
28	126
14	91
21	42
56	161
21	14
70	35
21	35
28	35
42	28
98	84
42	133
28	70
35	28
49	28
49	35
28	133
42	63
35	49
63	35
35	182
14	56
28	70
56	28
84	35
49	49
28	35
35	154
28	42
21	112
56	49
98	35
14	49
28	21
21	140
56	28
49	119
49	112
42	147
126	91
42	133
14	70
105	35
35	35
35	28
28	154
21	147
14	133
28	126
35	56
28	91
36	28
63	28
98	77
14	7
28	21
63	49
35	63
28	21

## Sheet: Figure 1H
Percentage of curved microtubules
WT	rgf1Δ	tea1Δ
0.990099	7.57576	12.5
2.10526	14.2857	10.9091
0.833333	8.60215	10.3448
2.5974	9.57447	13.9535
2.22222	6.95652	14.5299
2.12766	12.5	12.4019

## Sheet: Figure 2A
Relative Tea4-GFP fluorescence intensity
WT	rgf1Δ	mod5Δ	mod5Δ rgf1Δ
1.14081	0.592007	0.876399	0.790497
1.11802	0.484631	0.396293	0.476398
0.833954	0.985775	1.37972	0.276692
1.07126	0.600386	0.506842	0.419215
1.06445	0.482353	0.632414	0.774845
0.989634	0.550792	0.973039	0.218424
0.840844	1.32049	0.344068	0.409422
0.7309	0.861153	0.69741	0.450682
0.687335	0.973736	0.514191	0.309732
1.21815	0.660229	0.333466	0.430581
0.834877	0.903534	1.01238	0.186767
1.14157	0.660229	0.370885	0.721053
0.926944	0.829184	0.91634	0.432588
0.956729	0.69453	0.898661	0.786971
1.12104	0.669367	1.24747	0.105061
0.800371	0.782356	0.610884	0.33298
0.965274	0.34835	0.799798	0.187933
1.06241	0.538075	1.04397	0.39868
0.933482	0.754617	0.481815	0.115722
0.705049	0.643635	0.78963	0.42323
1.11512	0.570722	0.88288	0.598333
0.775306	0.487858	0.461343	0.257866
0.820255	0.434468	0.711184	0.354274
0.810354	0.716927	0.739195	0.433565
0.691051	0.571617	1.16559	0.9892
1.08214	0.390405	0.608715	0.495197
0.998667	0.510282	0.405376	0.715519
0.880856	1.05763	0.643098	0.294297
1.15174	0.53878	0.607224	0.624482
0.822914	0.539404	0.911487	0.713437
0.968095	0.624383	1.44959	1.14394
1.05384	0.598135	0.336395	0.374351
0.513426	0.992852	1.0776	0.775991
1.20971	0.540597	0.446321	0.572404
0.899764	0.34816	0.281784	0.442792
0.869002	0.44591	1.25976	0.715769
1.07378	0.479208	0.823551	0.918841
1.01177	0.623163	0.823551	0.0802139
0.852265	0.736071	0.85891	0.348173
1.00835	0.41424	0.249137	0.585316
1.04858	0.459604	0.592636	0.887944
0.88894	0.654671	0.564164	0.234213
1.14081	0.245718	0.753241	0.471248
0.852563	0.906273	0.293444	0.431833
1.28689	0.770805	0.406515	0.261367
1.00265	0.626037	1.41239	0.432511
1.07435	0.649438	0.818236	0.812667
1.17051	1.01224	1.38644	0.820208
0.707165	0.712372	0.504022	0.37785
0.684866	0.44732	0.661021	0.917458
0.66954	0.906083	0.449873	0.823653
1.215	0.603884	0.80918	0.608564
0.959035	0.608819	0.827402	0.313207
1.13867	0.881273	0.766527	0.420385
0.705184	0.422211	0.253014	0.455162
1.0625	0.286717	1.0994	0.728872
0.91764	0.73485	0.916096	0.4735
0.820852	0.914597	0.425686	0.335776
0.761906	0.40521	0.468176	0.531686
0.929494	0.83515	0.867451	0.335776
1.27604	0.423106	0.806848	0.40221
0.702336	0.591872	0.955197	0.104764
1.48811	0.603627	0.700772	0.31082
0.68351	0.67903	0.206322	0.0822215
1.09887	0.552247	0.523708	0.434898
0.819035	0.621143	0.343851	0.440133
0.728432	0.919825	0.6489	0.376277
1.33455	0.77634	0.573357	0.511884
1.31323	0.742177	0.501311	0.936989
1.39499	0.425384	0.419775	0.764408
1.22637	0.627243	0.374139	0.494658
1.03892	0.552979	0.457872	0.231501
1.32706	0.371834	0.732036	0.25133
1.03635	0.777045	0.753701	0.326336
1.25089	0.637682	0.953841	0.0764166
1.59323	0.50263	0.358006	0.0691462
1.16514	0.910064	0.194743	0.389026
0.912839	0.361016	0.357843	0.259496
1.1506	0.568244	0.722031	0.510609
1.05504	0.578141	0.564626	0.192438
0.82994	0.687435	0.420886	0.52108
1.10346	0.716447	0.3182	0.217286
1.04367	1.04997	0.374194	0.194283
1.06312	0.667534	0.424086	0.291071
0.930118	0.562442	1.20924	0.368925
1.07335	0.796025	0.456679	0.228869
1.2092	0.389648	0.738327	0.347251
0.91764	0.307331	0.269718	0.603355
1.26879	0.626918	1.09972	0.91914
1.05403	0.420015	0.795975	0.560495
0.934974	0.789572	0.304371	0.488799
1.34358	0.591942	1.0389	0.335966
1.01239	0.465945	0.983695	0.276911
1.27715	0.87967	1.02152	0.335866
1.00792	0.589257	0.467525	0.261557
1.24479	0.568326	1.06691	0.53364
1.09933	0.270376	0.946927	0.811039
0.81171	0.842823	0.49906	0.647952
1.10481	0.649585	0.616172	0.339818
1.05577	0.296594	0.365354	0.617896
0.836613	0.344639	0.555054	0.250707
0.990638	0.502575	0.733121	0.224285
0.909041	0.570007	1.42565	0.286487
0.857934	0.465457	0.454374	0.321725
0.899004	0.735968	1.05056	0.58651
1.16433	0.731142	0.243876	0.470678
0.877303	1.09885	0.996024	0.200169
0.98014	0.668917	0.845047	0.505048
1.11431	0.711458	0.3365	0.413441
1.17076	0.799143	0.757085	0.17505
1.31288	1.03069	0.495124	0.383112
0.931637	0.6703	0.508709	0.580976
1.02674	0.583997	0.732708	0.218019
0.707788	0.436961	0.938784	0.338706
0.916012	0.548506	0.729671	0.456274
0.896074	0.40494	0.637588	0.339249
0.981794	0.40494	0.386203	0.304526
0.847626	0.603627	0.3365	0.696211
1.33119	0.606421		0.935226
0.870575	0.530231		0.349774
0.807235	0.424218		0.550187
1.08032	0.470473		0.602596
0.844778	0.418334		0.516604
1.17163	0.949514		0.283665
0.695663	0.422699		0.657827
0.671547	0.878666		0.719649
1.08808	0.516295		0.737118
1.08729	0.466867		0.369495
1.0374	0.598774		0.22084
0.852373	0.512499		0.424644
1.22333	0.385906		0.365643
1.04801	0.744401		0.473093
	0.961824		0.622752
	0.54067		0.508466
	0.659156
	0.920503
	0.432623
	0.39103
	0.593975
	0.430291
	0.5154

## Sheet: Figure 2B
Percentage of T-shaped cells
	WT			tea1Δ			tea4Δ		rgf1Δ			mod5Δ			rgf1Δ mod5Δ
- MBC	0.5	0.60241	1.0043	95.6311	91.8103	77.8689	65.3543	65.1869	6.10465	6.95652	10.4677	11.5016	9.6463	5.29634	56.6154	54.6624	45.2055
+ MBC	2.05479	2.08333	1.80033	84.8	83.4615	82.0874	65.9443	65.371	51.1111	51.5152	56.1538	76.0163	75.3521	65.0146	76.6393	80.8765	83.7482

## Sheet: Figure 2C
Percentage of T-shaped cells
cdc11	cdc11 tea1Δ	cdc11 tea4Δ	cdc11 rgf1Δ	cdc11 mod5Δ	cdc11 rgf1Δ mod5Δ
0	21.5385	25.9149	1.63934	5.88235	7.27273
0	16.0714	24.4898	3.63636	10.8108	16.6667
0	20.9877	22.2222	4.44444	4.65116	18.4615
1.11111	14.6667	24.1379	7.89474	2	20.5882
0	15.1163	22.4138	12.069	6.97674	22.7273
0	29.0323	15.9091	14.2857	1.04167	39.2857
0	21.5686	25.157	1.42857	2.12766	13.9535
0	25		2.5641	2.77778	12.5
0	28.0702		2.04082		7.01754
0	20.8333		4.05405		12.069
	21.1538		7.84314		10.8696
	16.4384				11.1111

## Sheet: Figure 3F
Relative Rgf1-GFP fluorescence intensity
Rgf1-GFP	Rgf1ΔPH-GFP
1.50651	0.229865
0.614139	0.168331
1.15493	0.17041
1.32757	0.1771
0.781987	0.190389
0.923921	0.214587
0.710358	0.335064
0.784278	0.140336
0.985154	0.476545
1.24455	0.178546
1.00082	0.246891
1.55225	0.463768
1.39504	0.247584
1.39965	0.249573
1.43232	0.350463
1.06625	0.214587
1.06998	0.131386
0.833095	0.300139
1.2152	0.163871
1.59586	0.206601
1.05531	0.080308
0.950228	0.255118
1.22578	0.223778
0.770687	0.311017
0.749502	0.388282
1.03066	0.328224
0.871706	0.350794
0.874296	0.373908
1.30402	0.391325
0.993152	0.347269
1.4849	0.216486
0.692458	0.411184
1.12294	0.139974
0.74144	0.359473
0.720034	0.443578
0.823417	0.336149
0.824982	0.251833
0.914787	0.156729
0.749809	0.154047
0.968677	0.195904
0.873001	0.23996
1.09184	0.423509
1.53496	0.281515
0.902293	0.139643
1.00245	0.0834423
0.837536	0.0642466
0.79584	0.189816
0.848766	0.161159
0.896122	0.356339
0.940648	0.217419
1.09352	0.173906
0.887542	0.368936
0.791987	0.521506
0.667229	0.189274
1.00751	0.400938
0.78711	0.400938
0.608915	0.39913
0.723497	0.37683
0.542412	0.218595
1.28698	0.155915
0.557306	0.100348
1.1653	0.0648795
1.30286	0.351005
0.880256	0.233059
0.834813	0.141752
0.767583	0.293087
1.15559	0.198616
0.992717	0.158266
1.11157	0.234476
0.622878	0.400125
1.12543	0.361341
0.834391	0.172007
1.12648	0.314874
0.966169	0.126835
1.28698	0.115686
0.765534	0.131386
0.735791	0.379784
0.774002	0.368905
0.615375	0.223597
0.944351	0.522832
0.461538	0.257709
1.46459	0.171675
1.22167	0.263555
0.778175	0.247704
1.10134	0.40365
1.06638	0.263555
0.837816	0.165317
1.17885	0.322853
0.772991	0.368617
0.713741	0.129526
0.668625	0.23608
0.978135	0.164121
1.15046	0.230119
0.938927	0.132116
0.998237	0.115014
0.81229	0.326406
0.706297	0.294912
0.789898	0.230902
1.12059	0.289974
1.2378	0.151265
1.24847	0.449428
1.34159	0.0553018
1.47585	0.224101
0.835917	0.154213
1.14323	0.1603
1.33306	0.121483
0.872474	0.365866
1.12921	0.130163
1.08331	0.236781
1.00872	0.335339
0.655697	0.108143
1.39171	0.302155
0.903425	0.10115
0.870756	0.184036
1.54478	0.255136
0.811295	0.286392
0.533128	0.0905409
0.594849	0.306706
1.00716	0.186688
0.668625	0.19136
0.699697	0.285397
0.978135	0.263576
0.741467	0.28389
1.19684	0.317798
0.49624	0.100879
1.20091	0.248714
0.801802
0.641593

## Sheet: Figure 3G
Relative Rgf1-GFP fluorescence intensity
WT	efr3Δ
1.28361	0.617433
0.795701	0.637911
1.19486	0.709793
1.10096	0.755169
1.03547	0.558009
1.11146	0.468137
1.4363	0.663548
1.03615	0.717746
0.677049	0.711437
0.701235	0.861894
1.35239	0.581046
1.13538	0.83016
0.734154	0.678501
0.701268	0.712419
0.727803	0.722608
0.761401	0.60532
0.686691	0.67208
0.736854	0.644812
0.642256	0.567526
0.657526	0.593605
1.36806	0.72862
1.18177	0.597869
1.14822	0.630352
0.736514	0.592535
0.683929	0.830204
1.35683	0.528087
1.21934	0.816912
1.47489	0.579578
1.22353	0.656165
1.48034	0.562688
1.0567	0.567002
1.35411	0.727837
0.724714	0.697204
0.693774	0.553562
1.17657	0.698807
1.25766	0.58504
1.55952	0.673373
0.944913	0.65657
1.03101	0.754173
0.998192	0.541953
0.674041	0.638279
1.18234	0.614776
1.1027	0.642287
1.30341	0.494534
1.11765	0.666719
1.35226	0.495594
0.851543	0.516069
1.04934	0.571881
1.05524	0.63438
0.642391	0.789935
0.642462	0.601184
1.14237	0.577113
0.873261	0.655976
0.859902	0.656287
1.05554	0.72304
1.50662	0.488484
0.847144	0.599088
1.05326	0.722682
1.39271	0.762056
0.834971	0.494581
0.809931	0.66397
1.50096	0.694341
0.749383	0.730406
1.14601	0.509719
0.723357	0.619722
0.652982	0.661844
0.699152	0.598014
0.756547	0.62358
1.28978	0.689662
1.31756	0.769963
0.985671	0.664311
1.45337	0.6394
1.23915	0.641878
0.978953	0.755618
0.774811	0.871063
0.675587	0.52911
0.818249	0.665108
0.699736	0.72703
1.39484	0.718199
0.697906	0.522844
1.57461	0.712713
1.00588	0.669213
0.99273	0.655942
1.06114	0.716629
1.50564	0.590719
0.845321	0.844872
0.846655	0.574338
0.654325	0.741132
0.613483	0.654072
0.73307	0.68159
0.973511	0.657796
0.904914	0.614408
0.729967	0.581485
0.635028	0.558343
1.22857	0.593804
1.06179	0.602274
0.801329	0.630761
0.795556	0.601829
0.680557	0.705934
1.33896	0.500985
0.988898	0.617227
1.09371	0.612946
1.10775	0.715785
1.30903	0.484605
0.782167	0.730052
1.16443	0.613901
1.07084	0.596134
0.952998	0.651803
1.45151	0.59798
0.836314	0.773686
0.771252	0.535406
1.04855	0.675901
1.19211	0.746702
1.37917	0.470608
0.772177	0.663643
1.10473	0.554751
0.934883	0.690512
1.1877	0.514148
1.22579	0.658984
0.877191	0.756958
1.15109
1.17323
1.51345
0.783774
0.645811
1.07917
1.03824
0.722358
1.07598
1.10659
1.08004
1.27834
1.42981
0.726669
0.676509
0.666253
0.947266
1.06683
0.816099
0.910096
1.27562
0.952988
1.14066
0.874871
0.811241
1.09097
0.782518
0.645345
1.25106
1.16179
1.07665
1.1708
1.22803
0.932796
0.702696
0.697437
1.02331
1.29096
0.686235
0.658748
1.197
0.996163
0.934535
0.713081
0.710002
0.956266
0.991937
0.83834
1.05211
1.2893
1.35759
0.869213
0.820218
0.95
0.649737
1.38154
0.67215
0.626244
1.4527
0.883152

## Sheet: Figure 3H
Relative Rgf1 protein level
Rgf1-GFP		Rgf1-GFP efr3Δ		Rgf1ΔPH-GFP
1	1	0.39329	0.33371	0.231293	0.211953

[truncated: 23 more sheets: Figure 4A, Figure 4B, Figure 4E, Figure 4F , Figure 5B, Figure 5C, Figure 5H, Figure 5I, Figure S1A, Figure S1C, Figure S1D, Figure S1E, Figure S1F, Figure S1G, Figure S2A, Figure S4A, Figure S4C, Figure S4E, Figure S4G, Figure S5B …]
